# Supplementary material for: Genomics of Heat Tolerance in Reproductive Performance Investigated in Four Independent Maternal Lines of Pigs
Source: Front Genet. 2020 Jun 30;11:629. doi: 10.3389/fgene.2020.00629 (PMC7338773; doi:10.3389/fgene.2020.00629)
Supplement: Figure S1a — Additive genetic variance estimates (posterior means with 95% empirical confidence intervals) for total number of piglets born (TNB) in the Smithfield Premium Genetics Landrace population (SPG_LR) over the range of Average Relative Humidity 14 to 7 days before conception. [file Data_Sheet_1.zip]

Archive with 31 entries (28 files):
- Supplementary files/
- Supplementary files/figureS1a.pdf
- __MACOSX/
- __MACOSX/Supplementary files/
- __MACOSX/Supplementary files/._figureS1a.pdf
- Supplementary files/figureS1b.pdf
- __MACOSX/Supplementary files/._figureS1b.pdf
- Supplementary files/figureS1c.pdf
- __MACOSX/Supplementary files/._figureS1c.pdf
- Supplementary files/Supplementary_Figures_S3_S4_S5.pdf
- __MACOSX/Supplementary files/._Supplementary_Figures_S3_S4_S5.pdf
- Supplementary files/SupplementaryTableS4a.pdf
- __MACOSX/Supplementary files/._SupplementaryTableS4a.pdf
- Supplementary files/Suplementary_Figures_S6_S7_s8.pdf
- __MACOSX/Supplementary files/._Suplementary_Figures_S6_S7_s8.pdf
- Supplementary files/SupplementaryTableS3b.pdf
- __MACOSX/Supplementary files/._SupplementaryTableS3b.pdf
- Supplementary files/SupplementaryTableS3a.pdf
- __MACOSX/Supplementary files/._SupplementaryTableS3a.pdf
- Supplementary files/figureS2b.pdf
- __MACOSX/Supplementary files/._figureS2b.pdf
- Supplementary files/SupplementaryTableS1.pdf
- __MACOSX/Supplementary files/._SupplementaryTableS1.pdf
- Supplementary files/SupplementaryTableS2a.pdf
- __MACOSX/Supplementary files/._SupplementaryTableS2a.pdf
- Supplementary files/figureS2c.pdf
- __MACOSX/Supplementary files/._figureS2c.pdf
- Supplementary files/figureS2a.pdf
- __MACOSX/Supplementary files/._figureS2a.pdf
- Supplementary files/SupplementaryTableS2b.pdf
- __MACOSX/Supplementary files/._SupplementaryTableS2b.pdf
